# Supplementary material for: Divergent migratory strategies lead to variable refueling performance amongst Gray Catbirds (Dumetella carolinensis) during spring stopover in the Gulf of Mexico
Source: Mov Ecol. 2025 Oct 15;13:73. doi: 10.1186/s40462-024-00518-1 (PMC12522247; doi:10.1186/s40462-024-00518-1)
Supplement: Supplementary file 1 — Supplementary Material 1 [file 40462_2024_518_MOESM1_ESM.csv]

Bird_ID	spec	wing	year	mean_VO2	mean_VCO2	pre_mass	pre_fat	pre_lean	post_mass	post_fat	post_lean	trig	d2H
1	GRCA	89	2017	1.127834	0.765684	34.22	1.1	27.97	32.46	0.89	26.17	0.88
2	GRCA	88	2017	1.027906	0.6995419	29.32	2.05	22.6	27.83	2.115	21.025	1.897
3	GRCA		2017	1.328765	0.9222158	32.38	1.57	29.95	31	1.41	24.575	0.901
4	GRCA		2017	1.267849	0.8621968	37.22	3.98	28.39	34.88	3.775	26.24	1.723
5	GRCA	87	2017	1.352292	0.9444387	37.38	4.125	28.56	34.89	3.845	26.5	1.913	-56.6
6	GRCA	90	2017	1.366443	0.9501217	37.64	3.294	29.2	35.93	3.05	27.945	0.899
7	GRCA	90	2017	1.165493	0.7977592	32.31	1.24	26.8	30.26	1.05	22.35	1.37	-31.1
8	GRCA	89	2017	1.525942	1.00448	34.5	4.46	25.32	32.83	4.05	24.24	1.051	-47.4
9	GRCA		2017	1.210457	0.8117072	36.44	1.35	29.73	32.19	0.865	26.44	5.921
10	GRCA		2017	1.245768	0.8762873	33.5	1.205	27.675	31.11	0.85	25.79	0.546
11	GRCA	93	2017	1.066463	0.7763188	29.76	1.08	23.52	28.47	0.96	22.35	0.84	-44.2
12	GRCA		2017	1.285496	0.9333361	35.97	0.93	28.68	32.15	0.76	26.03	1.892
13	GRCA	92	2017	1.27627	0.8514785	42.9	11.64	26.11	40.93	10.56	25.55	2.092	-57.9
14	GRCA	88	2017	1.10437	0.742787	37.19	8.95	24.11	35.4	8.25	23.21	1.473	-63
15	GRCA		2017	1.181944	0.8089832	33.96	1.23	28.04	30.85	1.195	24.97	2.113
16	GRCA	88	2017	0.9753633	0.6850361	37.18	8.87	24.24	35.49	7.735	23.26	2.021	-58.1
17	GRCA	92	2018	1.211336	0.895572	32.59	0.71	27.1	30.19	0.805	24.485	0.652
18	GRCA	85	2018	1.524085	1.099755	32.82	7.13	21.75	31.16	6.775	20.62
19	GRCA	92	2018	1.313905	0.984539	40.71	11.62	24.56	39.37	11.045	23.415
20	GRCA	84	2018	1.365306	1.050322	31.99	6.46	21.69	30.6	5.69	20.63	1.814
21	GRCA	88	2018	1.738883	1.311219	42.57	13.57	24.605	40.97	12.71	23.615	1.894
22	GRCA	93	2018	0.7058993	0.5331188	31.13	0.89	24.9	28.87	0.23	23.45	0.867
23	GRCA	86	2018	1.021943	0.770587	33.13	4.105	25.325	31.15	3.46	23.355
24	GRCA	85	2018	1.099531	0.9328222	32.34	3.635	24.92	30.06	2.335	23.56
25	GRCA		2016	1.210681	0.7658482	29.99	0.84	22.8				1.198
26	GRCA	96	2016	1.500139	1.038207	37.52	3.3	22.1				0.931	-22.6
27	GRCA		2016	1.075717	0.6886036	33.97	3.5	25.05
28	GRCA	87	2016			34.39	3.34	25.2				1.083	-50.9
29	GRCA	91	2016	1.402692	0.8266708	31.38	1.78	24.3				0.5	-69.3
30	GRCA	86	2016	1.327118	0.8952105	37.4	9.88	24.7				1.428	-43.3
31	GRCA		2016	1.440624	0.9731149	29.66	0.4	23.38				0.841
32	GRCA	90	2016	1.341054	0.8801674	33.66	3.94	24.96				1.316	-55.2
33	GRCA	90	2016	1.635644	1.055839	34.43	1.77	24.47				0.995	-40.6
34	GRCA	92	2016	1.902144	1.236156	32.04	3.23	24.09				0.958	-43.2
35	GRCA	91	2016	1.701477	1.10243	33.54	2.75	25.89				1.342	-61.4
36	GRCA	90	2016	1.34011	0.826267	27.5	0	19.22				0.778	-45
37	GRCA	93	2016	1.739925	1.104877	29.72	1.35	22.76				1.292	-43.5
38	GRCA	90	2016			24.54	0.21	22.11				0.101	-53.9
39	GRCA	86	2016	1.336903	0.970286	33.6	1.83	27.085				1.042	-36.8
40	GRCA	87	2016	1.463682	1.063675	31.86	2.59	24.45				1.404	-71.1
41	GRCA	85	2016	1.290674	0.9396931	27.95	1.31	21.71				0.883	-47.6
42	GRCA	90	2016	1.380829	1.014879	30.25	1.55	23.55				1.183	-51.3
43	GRCA	86	2016			35.53	6.35	24.08				0.792	-62.9
44	GRCA	85	2016	1.474645	0.9293957	31.09	3.135	22.82				1.327	-38.9
45	GRCA	86	2016	1.668361	1.115037	30.73	5.17	21.31				1.285	-26.1
46	GRCA	91	2016	1.256852	0.7299172	35.49	8.02	22.78	34.01	7.258	21.615	2.356	-19.7
47	GRCA	88	2016	1.415882	0.9654961	27.7	1.375	22.05	25.91	1.17	19.61	1.497	-45.7
48	GRCA	86	2016	1.541744	1.00041	32.27	5.135	22.37	30.34	4.32	20.705	2.175	-61.6
49	GRCA	84	2016	1.22371	0.8453326	28.77	1.25	22.65	27.23	0.98	21.04
50	GRCA		2016			30.58	0.94	24.43	28.37	0.415	22.65
51	GRCA	91	2016	1.136914	0.7857023	33.74	4.865	24.22	32.02	4.02	22.96		-47.2
52	GRCA	89	2016			36.6	5.385	25.57	33.23	5.04	23.185		-65.6
53	GRCA	90	2016	1.530612	1.053161	32.15	2.665	24.38	30.45	2.335	22.985	1.781	-56.2
54	GRCA	87	2016			34.08	6.44	23.16	32.71	5.92	22.05	1.408	-54.7
55	GRCA	91	2016	1.76673	1.200478	34.23	3.15	25.845	32.39	2.57	24.54	1.171	-51.7
56	GRCA	89	2016	1.372916	0.9494478	36.24	6.855	24.885	34.73	6.445	23.625	1.811	-54.6
57	GRCA	94	2016	1.470223	1.012423	32.29	1.74	25.545	30.33	1.295	23.73	0.968	-57.8
58	GRCA	88	2016			39.4	9.225	26.17				1.156	-29.4
59	GRCA	88	2016	1.68706	1.152426	32.32	1.805	25.835	30.75	1.29	24.275	1.545	-24.8
60	GRCA	88	2016	1.321878	0.9058853	31.84	2.585	24.69	30.29	2.83	22.75	1.023	-54.6
61	GRCA	89	2016	2.182056	1.405944	35.95	6.895	24.895	34.11	6.715	22.71	0.611	-41.5
