# Supplementary material for: Divergent migratory strategies lead to variable refueling performance amongst Gray Catbirds (Dumetella carolinensis) during spring stopover in the Gulf of Mexico
Source: Mov Ecol. 2025 Oct 15;13:73. doi: 10.1186/s40462-024-00518-1 (PMC12522247; doi:10.1186/s40462-024-00518-1)
Supplement: Supplementary file 2 — Supplementary Material 2 [file 40462_2024_518_MOESM2_ESM.txt]

Dumetella carolinensis data: triglyceride, metabolic rate, quantitative body composition


Description of the data and file structure

Data was collected on free-living migratory Catbirds on St. George Island, FL USA. Blood samples, quantitative body composition measurements, and metabolic rates were collected in the field prior to birds being released. Feather isotope data was later analyzed in a laboratory setting.

Files and variables

File: ME_df.csv

Description: 

Variables

Bird_ID: Individual reference number for this study

spec: species (Gray catbird)

wing: length of wing measurement (mm)

year: field season

mean_VO2: lowest average oxygen consumption during overnight respirometry

mean_VCO2: lowest average co2 production during overnight respirometry

pre_mass: total mass (g) prior to respirometry

pre_fat: fat mass (g) prior to respirometry

pre_lean: lean mass (g) prior to respirometry

post_mass: total mass (g) after respirometry

post_fat: fat mass (g) after respirometry

post_lean: lean mass (g) after respirometry

trig: concentration of plasma triglyceride

d2H: d2H of feather sample

Code/software

All data can be viewed using RStudio software 2023.06.0 Build 421

RStudio 2023.06.0+421 "Mountain Hydrangea" Release (583b465ecc45e60ee9de085148cd2f9741cc5214, 2023-06-05) for windows

Mozilla/5.0 (Windows NT 10.0; Win64; x64) AppleWebKit/537.36 (KHTML, like Gecko) RStudio/2023.06.0+421 Chrome/110.0.5481.208 Electron/23.3.0 Safari/537.36
